# Supplementary material for: Induction of immunomodulatory miR-146a and miR-155 in small intestinal epithelium of Vibrio cholerae infected patients at acute stage of cholera
Source: PLoS One. 2017 Mar 20;12(3):e0173817. doi: 10.1371/journal.pone.0173817 (PMC5358779; doi:10.1371/journal.pone.0173817)
Supplement: S2 File — (XLSX) [file pone.0173817.s005.xlsx]

## Sheet: MiR-146a targets in T84
Expression levels of miR-146a target genes in T84 tight monolayer cells
as determined by two independent genome-wide gene expression
bead array (Illumina) experiments
	Expression level
Gene ID	(Arbitrary units)
TRAF6	24	39
IRAK1	2806	1977
CARD10	343	356

## Sheet: Individual data points
Data points, delta-CT and relative quantity (RQ) or mRNA copies/18S rRNA (Q) displayed in Figures 1 through 7 in the main manuscript and supplementary Figure S2 Fig plus Tables 1, 2 and S1
delta-CT microRNAs = CT-value of microRNA of interest minus CT-value of RNU48 in the sample
delta-CT mRNAs= CT-value of mRNA of interest minus CT-value of 18S rRNA in the sample
	microRNAs:
	miR-146a		miR-155		miR-375
Biopsy Sample	delta-CT	RQ	delta-CT	RQ	delta-CT	RQ
HC-5	8.75825	0.989796	5.81618	2.01845	2.55665	1.2859
HC-6	7.59455	2.21745	6.14862	1.60304	2.3894	1.44395
HC-4	7.26802	2.78066	6.27414	1.46947	2.2393	1.60227
HC-7	8.7095	1.02381	6.76469	1.0459	2.27516	1.56295
HC8	11.3869	0.160042	9.14352	0.201089	5.14	0.21506
ETP-05 acute	7.93849	1.7471	6.12545	1.62899	2.2282	1.61465
ETP-05 conv.	7.16852	2.97922	6.47306	1.2802	2.28329	1.55416
ETP-08 acute	7.03575	3.2664	5.60568	2.33554	2.01104	1.87694
ETP-08 conv.	6.75886	3.9575	5.76564	2.09041	1.83666	2.11809
ETP-09 acute	6.27233	5.54476	5.12562	3.25759	3.30564	0.765133
ETP-09 conv	7.69959	2.06173	7.05163	0.85726	3.06659	0.903025	mRNAs:
ETP 10-acute	7.10713	3.10873	6.32001	1.42348	1.40062	2.86554	IRAK1		TRAF6		CARD10		IL-1b		IL-18		CXCL9		CXCL10		CXCL11		IL-8	CX3CL1	TNF-a	IL-6	IFN-g	IL-17A
ETP-10 conv.	7.18816	2.93894	5.7765	2.07475	1.55382	2.57685	delta-CT	RQ	delta-CT	RQ	delta-CT	RQ	delta-CT	RQ	delta-CT	RQ	delta-CT	RQ	delta-CT	RQ	delta-CT	RQ	Q	Q	Q	Q	Q	Q
VC08 acute	7.38083	2.57152	5.92641	1.86998	2.45548	1.37931	4.46874	0.827926	4.1719	0.762108	9.74584	0.574015	12.1496	13.2691	15.4976	0.795536	10.9732	9.35022	13.7523	1.00347	17.2065	1.1487	3.44593	0.0581669	0.534591	0.0474313	0.100698	0.181613
VC08 conv.	7.45	2.45446	7.02574	0.872782	1.97	1.93111	3.28779	1.87713	3.31901	1.37646	8.4371	1.42203	15.7439	1.1019	14.8343	1.26576	15.0678	0.545254	13.1868	1.47427	17.8395	0.742262	0.733588	0.226819	2.31284	0.00917803	0.262543	0.494592
VC09 acute	4.55452	18.2387	3.2379	12.0548	0.847829	4.20352	2.29886	3.72554	4.25888	0.717519	8.4599	1.39968	14.5785	2.46229	15.7587	0.664343	12.5094	3.2154	16.0757	0.198884	18.4296	0.493116	1.36143	0.0580963	0.929719	0.0164233	0.0344008	0.365576
VC09 conv.	5.01732	13.2335	6.75011	1.05652	1.25159	3.17738	5.09532	0.536257	5.11553	0.396239	9.60284	0.633848	17.992	0.231647	16.1672	0.5	16.047	0.276433	15.0622	0.403321	18.7578	0.392292	0.0650037	0.0274637	0.666858	0.0320905	0.018209	0.0932048
VC10 acute	4.35916	20.8835	4.01469	7.03594	2.07805	1.79175	4.44003	0.844566	4.85063	0.476102	9.51258	0.674749	14.053	3.55537	17.0012	0.281265	10.7126	11.1967	13.0765	1.59107	17.0975	1.23971	1.52859	0.119344	0.924593	0.0156132	0.0637159	0.307542
VC10 conv.	6.82434	3.78189	5.51921	2.4798	1.0849	3.56653	5.31242	0.461337	5.44736	0.314822	10.1261	0.441026	16.7286	0.554785	15.5942	0.747425	15.4446	0.421908	14.4915	0.598739	17.4352	0.97942	0.122948	0.0602018	0.536561	0.00766461	0.013807	0.0472978
VC13 acute	6.02023	6.60344	4.19661	6.20236	1.76693	2.22298	5.04804	0.554123	5.03201	0.419854	10.0851	0.453728	13.6207	4.78991	13.2369	1.19748	12.9564	0.739694	14.056	0.25349	17.0753	0.395021	0.757467	0.0479233	0.559783	0.0109467	0.0714017	0.299074
VC13 conv.	6.55288	4.56485	5.54285	2.4395	2.16276	1.68958	3.63326	1.47739	3.91047	0.913517	9.453	0.703221	15.3015	1.49485	14.1149	0.790041	10.728	4.18434	12.1043	1.18921	15.9844	1.02101	0.375816	0.0823664	0.925707	0.0477627	0.189891	0.318052
VC14 acute	3.71506	32.6359	4.95998	3.65394	2.03155	1.85045	4.34459	0.902328	4.35529	0.67114	9.7711	0.564054	11.4402	21.7057	12.9714	4.59479	7.14295	132.974	10.0682	12.8171	13.897	11.3924	0.574932	0.178742	1.65966	0.125847	0.20394	0.751363
VC14 conv.	8.90993	0.891015	5.5278	2.46507	4.09631	0.442306	4.12564	1.0502	3.19867	1.4962	8.10482	1.79033	16.0212	0.907519	14.0403	2.18859	12.5795	3.06312	13.3547	1.31951	16.5758	1.77768	0.280269	0.128169	1.91225	0.0997679	0.416821	0.282143
VC16 acute	3.07221	50.9583	3.44898	10.414	1.01192	3.75159	4.17092	1.01776	4.01395	0.850289	8.70486	1.18111	16.0448	0.895025	14.207	1.94531	9.71744	22.2387	11.791	3.89062	14.8663	5.81589	5.96552	0.169697	2.08113	0.199847	0.533848	0.379302
VC16 conv.	8.58082	1.11932	6.5789	1.18964	3.5445	0.648388	4.26698	0.952196	3.64947	1.09467	8.11242	1.78093	15.0083	1.82766	14.4403	1.65864	13.3183	1.83401	14.0004	0.840896	16.373	2.05623	0.151747	0.147073	2.32029	0.135267	0.197076	0.255099
Bacteria culture supernatant LB
Ctr 1	8.47964	1.01394	2.50683	1.41805	3.30067	1.05228	5.43193	1			7.50616	1.03964	5.3083	1			11.6705	1.27493					10.7798
Ctr 2	9.18554	0.621608	3.04146	0.978935	3.3742	1	5.24935	1.13491			7.56224	1	5.23066	1.05529			12.0209	1					15.049
Ctr3	8.49961	1	3.01074	1	3.6569	0.822052	5.91088	0.7175			8.25271	0.619655	5.92882	0.650438			12.9909	0.510514					11.8756
VC08-1	8.89421	0.760704	3.08993	0.946589	3.9962	0.64977	3.21876	4.6369			4.07207	11.2369	1.05836	19.0265			9.85759	4.47945					38.5169
VC08-2	8.72072	0.857905	3.21397	0.868603	4.09186	0.608081	3.9713	2.75228			4.87775	6.42853	1.22734	16.9235			9.9463	4.21234					18.2716
VC08-3	9.61784	0.460659	3.33181	0.800479	4.29266	0.529074	3.37902	4.14942			4.03568	11.5239	0.716443	24.1149			10.9003	2.1744					35.8579
VC09-1	8.71559	0.860963	2.27845	1.66128	3.22765	1.10692	3.89471	2.90234			4.98207	5.9801	1.82158	11.21			10.7457	2.42035					43.0036
VC09-2	9.25989	0.590384	2.46796	1.45678	3.58344	0.864993	3.70718	3.30522			4.25037	9.93053	1.60563	13.0201			9.50219	5.73077					36.5999
VC09-3	8.49076	1.00616	3.2802	0.829634	3.95397	0.66907	4.37523	2.08017			4.44978	8.64856	1.60946	12.9856			11.168	1.80618					32.9239
C6706-1	8.9856	0.714008	3.08193	0.951852	3.4623	0.940761	3.33632	4.27406			5.1251	5.41568	2.98102	5.01859			9.33844	6.41956					67.0967
C6706-2	8.80725	0.807965	3.80081	0.578316	4.01578	0.641011	4.58567	1.79783			5.2786	4.86905	3.10589	4.60248			9.96017	4.17202					57.5587
C6706-3	9.98175	0.35796	3.79552	0.580441	4.23093	0.5522	5.33697	1.06804			6.15548	2.65141	3.88023	2.69085			9.44853	5.94793					37.3886
Bacteria culture supernatant AKI
Ctr 1	8.9229	0.86524	3.19067	0.826553	3.39104	1.00122
Ctr 2	8.67202	1.02958	2.91585	1	3.43391	0.971913
Ctr3	8.71407	1	2.73647	1.1324	3.39281	1
VC08-1	9.19571	0.716168	3.16419	0.841864	3.89934	0.703912
VC08-2	9.32059	0.65678	3.16942	0.838818	3.6928	0.812257
VC08-3	9.06588	0.783603	3.23877	0.799451	3.81263	0.747514
VC09-1	8.7603	0.968466	2.71418	1.15003	3.03283	1.2834
VC09-2	10.0394	0.399071	3.82168	0.533725	4.06763	0.626408
VC09-3	9.25913	0.685363	3.32997	0.750479	4.23982	0.555934
C6706-1	9.8004	0.47096	3.55892	0.640346	3.86725	0.719744
C6706-2	8.7137	1.00026	2.83072	1.06079	3.7886	0.760072
C6706-3	9.22309	0.702703	3.55677	0.641304	2.86075	1.44599
Whole Bacteria grown in LB
Ctr 1	9.51455	0.872218	4.18372	0.997962	4.62257	1.11092	1.48071	1.09469			4.82553	1.24868	1.89867	1.16258			8.74555	1.49131					1.44646
Ctr 2	8.67444	1.56143	3.62527	1.46968	4.92607	0.900156	1.69946	0.940685			5.21452	0.95357	2.31959	0.868385			9.30912	1.00906					0.707758
Ctr3	9.12007	1.1465	4.17784	1.00204	5.30447	0.692481	1.52302	1.06306			5.07734	1.04869	1.9124	1.15156			9.55477	0.851078					0.683771
Ctr4	9.53251	0.861426	4.24992	0.953207	4.24639	1.44185	2.52578	0.530513			6.19198	0.48429	3.59535	0.358648			10.5815	0.417736					0.791542
VC08-1	9.43265	0.923162	3.41105	1.70495	4.43982	1.26094	2.8961	0.41041			6.01091	0.549054	3.47237	0.390561			9.78393	0.783506					1.24181
VC08-2	8.64882	1.58941	3.373	1.75052	4.03958	1.66409	2.8853	0.413495			6.14502	0.500314	3.57669	0.363317			10.3644	0.523968					0.620975
VC08-3	8.80533	1.42601	3.32569	1.80887	4.37676	1.31727	2.32868	0.476071			5.95494	0.57077	3.59878	0.357796			10.2465	0.56857					0.761513
VC08-4	8.48852	1.77619	3.56696	1.5303	4.32803	1.36253	2.68199	0.608176			5.68278	0.68927	3.44189	0.398901			10.4912	0.479889					0.869419
VC09-1	8.73406	1.49822	3.07285	2.15536	3.92443	1.80236	2.05946	0.732945			6.04792	0.535147	3.04948	0.523591			9.17706	1.19324					2.06043
VC09-2	8.22845	2.12706	3.09606	2.12096	3.87422	1.8662	2.0959	0.714664			6.03139	0.541314	2.72649	0.654973			10.0044	0.672483					0.983007
VC09-3	8.94447	1.2949	3.2845	1.86126	4.14878	1.54279	0.932287	1.60098			5.14271	1.00223	1.52815	1.50299			7.77127	3.16165					4.14044
VC09-4	8.80233	1.42898	2.79265	2.6174	4.05844	1.64248	1.94207	0.795076			5.71179	0.675551	2.95306	0.55978			9.93866	0.703825					1.28353
C6706-1	8.39564	1.8943	3.50204	1.60074	3.88605	1.85096	2.62442	0.495452			5.71842	0.672456	3.06019	0.519719			9.77633	0.787643					1.2056
C6706-2	8.57031	1.6783	3.34996	1.7787	4.11078	1.58396	1.69575	0.943106			5.34701	0.869899	2.07648	1.02777			9.13547	1.22814					2.19349
C6706-3	8.43051	1.84908	3.63779	1.45699	4.03458	1.66988	1.80027	0.877193			5.06023	1.0612	2.37788	0.833994			9.08359	1.27311					1.92148
C6706-4	8.04904	2.40873	3.3609	1.76526	3.71706	2.08097	2.16667	0.680453			5.47418	0.796499	2.94975	0.561066			9.72548	0.815902					1.5076
Whole Bacteria grown in AKI
Ctr 1	9.51886	0.636726	4.28501	0.525362	4.74871	0.790802
Ctr 2	8.22375	1.5625	2.86007	1.41061	4.11256	1.22905
Ctr3	8.74172	1.09118	3.27413	1.05868	4.37838	1.02222
Ctr4	8.9935	0.916438	3.43865	0.944576	4.44181	0.978259
VC08-1	9.09777	0.852539	2.97779	1.30008	4.74871	1.63473
VC08-2	8.95072	0.944021	3.46602	0.926825	4.11256	1.02145
VC08-3	8.4082	1.37498	3.40415	0.967439	4.37838	1.60178
VC08-4	8.07432	1.73302	3.51254	0.897418	4.44181	1.76193
VC09-1	8.72457	1.10423	3.89871	0.686665	2.94904	2.7531
VC09-2	8.38858	1.39381	3.00852	1.27268	3.12837	2.4313
VC09-3	8.89802	0.979137	3.40927	0.964013	3.53106	1.83915
VC09-4	8.96492	0.934771	3.21027	1.10659	3.47233	1.91556
C6706-1	8.57531	1.22459	3.91606	0.678459	3.69812	1.63805
C6706-2	8.91839	0.965415	3.07257	1.21742	3.64119	1.70398
C6706-3	8.64009	1.17081	3.20898	1.10758	3.79961	1.52677
C6706-4	8.39039	1.39206	2.90433	1.36799	3.57787	1.78043
